# Supplementary material for: Improvement of intestinal flora: accompany with the antihypertensive effect of electroacupuncture on stage 1 hypertension
Source: Chin Med. 2021 Jan 7;16:7. doi: 10.1186/s13020-020-00417-8 (PMC7792359; doi:10.1186/s13020-020-00417-8)
Supplement: Supplementary file 3 — Additional file 3: Table S1. Unique OTUs in BT group. [file 13020_2020_417_MOESM3_ESM.xlsx]

## Sheet: Sheet1
Table S1. Unique OTUs in BT group
OTU	Phylum	Class	Order	Family	Genus
OTU344	Firmicutes	Clostridia	Clostridiales	Ruminococcaceae	g__[Eubacterium]
OTU153	Firmicutes	Clostridia	Clostridiales	Ruminococcaceae
OTU151	Bacteroidetes	Cytophagia	Cytophagales	Cytophagaceae
OTU156	Verrucomicrobia	Spartobacteria	Chthoniobacterales	Xiphinematobacteraceae	g__Candidatus
OTU308	Actinobacteria	Actinobacteria	Bifidobacteriales	Bifidobacteriaceae	g__Bifidobacterium
OTU206	Proteobacteria	Alphaproteobacteria
OTU202	Actinobacteria	Actinobacteria	Propionibacteriales	Propionibacteriaceae	g__Propioniciclava
OTU207	Tenericutes	Mollicutes
OTU204	Bacteroidetes	Bacteroidia	Bacteroidales	Porphyromonadaceae	g__Proteiniphilum
OTU279	SHA-109
OTU277	Saccharibacteria
OTU295	Proteobacteria	Betaproteobacteria	Burkholderiales	Comamonadaceae	g__Ottowia
OTU294	Saccharibacteria
OTU296	Bacteroidetes	Sphingobacteriia	Sphingobacteriales	Chitinophagaceae	g__Flavihumibacter
OTU291	Bacteroidetes	Flavobacteriia	Flavobacteriales	Flavobacteriaceae	g__Chryseobacterium
OTU292	Bacteroidetes	Bacteroidia	Bacteroidales	Bacteroidaceae	g__Bacteroides
OTU299	Proteobacteria	Alphaproteobacteria	Caulobacterales	Caulobacteraceae
OTU298	Proteobacteria	Alphaproteobacteria	Sphingomonadales	Sphingomonadaceae
OTU192	Bacteroidetes	Sphingobacteriia	Sphingobacteriales	Sphingobacteriaceae	g__Sphingobacterium
OTU193	Proteobacteria	Betaproteobacteria	Burkholderiales	Comamonadaceae
OTU32	Bacteroidetes	Bacteroidia	Bacteroidales	Prevotellaceae
OTU89	Firmicutes	Clostridia	Clostridiales	Ruminococcaceae	g__Ruminiclostridium_5
OTU322	Bacteroidetes	Sphingobacteriia	Sphingobacteriales	Chitinophagaceae	g__Taibaiella
OTU409	Firmicutes	Negativicutes	Selenomonadales	Veillonellaceae
OTU405	Proteobacteria	Gammaproteobacteria	Alteromonadales	Pseudoalteromonadaceae	g__Pseudoalteromonas
OTU406	Firmicutes	Negativicutes	Selenomonadales	Veillonellaceae	g__Megasphaera
OTU145	Actinobacteria	Actinobacteria	Corynebacteriales	Nocardiaceae	g__Rhodococcus
OTU290	Proteobacteria	Alphaproteobacteria	Rhizobiales	Hyphomicrobiaceae	g__Hyphomicrobium
OTU363	Proteobacteria	Alphaproteobacteria	Rhodospirillales	Rhodospirillaceae	g__Thalassospira
OTU303	Acidobacteria	Acidobacteria		Family	g__Blastocatella
OTU131	Proteobacteria	Betaproteobacteria	Burkholderiales	Oxalobacteraceae	g__Janthinobacterium
OTU137	Proteobacteria	Betaproteobacteria	Rhodocyclales	Rhodocyclaceae	g__Azospira
OTU189	Proteobacteria	Gammaproteobacteria	Xanthomonadales	Xanthomonadaceae	g__Arenimonas
OTU185	Proteobacteria	Gammaproteobacteria	Xanthomonadales	Xanthomonadaceae	g__Pseudoxanthomonas
OTU184	Firmicutes	Clostridia	Clostridiales	Ruminococcaceae	g__Ruminococcaceae_UCG-010
OTU187	Actinobacteria	Actinobacteria	Micrococcales
OTU180	Proteobacteria	Betaproteobacteria	Burkholderiales	Comamonadaceae
OTU183	Bacteroidetes	Cytophagia	Cytophagales	Cytophagaceae	g__Leadbetterella
OTU182	Bacteroidetes	Flavobacteriia	Flavobacteriales	Flavobacteriaceae	g__Aequorivita
OTU94	Firmicutes	Clostridia	Clostridiales	Ruminococcaceae
OTU302	Deinococcus	Deinococci	Deinococcales	Deinococcaceae	g__Deinococcus
OTU318	Proteobacteria	Gammaproteobacteria	Xanthomonadales	Xanthomonadaceae	g__Luteimonas
OTU310	Proteobacteria	Alphaproteobacteria	Rhizobiales	Methylobacteriaceae	g__Methylobacterium
OTU311	Proteobacteria	Alphaproteobacteria	Sphingomonadales	Erythrobacteraceae
OTU313	Proteobacteria	Gammaproteobacteria	Xanthomonadales	Xanthomonadaceae
OTU412	Proteobacteria
OTU33	Firmicutes	Clostridia	Clostridiales	Ruminococcaceae
OTU31	Firmicutes	Clostridia	Clostridiales	Ruminococcaceae	g__Ruminococcaceae_UCG-009
OTU46	Firmicutes	Clostridia	Clostridiales
OTU58	Firmicutes	Clostridia	Clostridiales		g__Family_XIII_AD3011_group
OTU57	Firmicutes	Clostridia	Clostridiales	Ruminococcaceae	g__Ruminococcaceae_UCG-010
OTU128	Bacteroidetes	Sphingobacteriia	Sphingobacteriales	Chitinophagaceae
OTU125	Firmicutes	Bacilli	Bacillales	Bacillaceae	g__Geobacillus
OTU124	Firmicutes	Clostridia	Clostridiales	Lachnospiraceae
OTU123	Firmicutes	Clostridia	Clostridiales	Ruminococcaceae	g__Ruminococcaceae_UCG-014
OTU10	Proteobacteria	Gammaproteobacteria	Pseudomonadales	Moraxellaceae	g__Acinetobacter
OTU12	Firmicutes	Negativicutes	Selenomonadales	Veillonellaceae	g__Megamonas
OTU211	Firmicutes	Clostridia	Clostridiales	Ruminococcaceae	g__Ruminococcaceae_UCG-013
OTU9	Proteobacteria	Gammaproteobacteria	Pseudomonadales	Moraxellaceae	g__Acinetobacter
OTU307	Proteobacteria	Gammaproteobacteria	Xanthomonadales	Xanthomonadaceae	g__Luteimonas
OTU306	Proteobacteria	Alphaproteobacteria	Sphingomonadales	Sphingomonadaceae	g__Sphingopyxis
OTU301	Actinobacteria	Actinobacteria	Propionibacteriales	Propionibacteriaceae	g__Micropruina
OTU300	Proteobacteria	Alphaproteobacteria	Rhodospirillales	Acetobacteraceae	g__Roseomonas
OTU265	Bacteroidetes	Bacteroidia	Bacteroidales	Bacteroidaceae	g__Bacteroides
OTU260	Firmicutes	Clostridia	Clostridiales		g__[Eubacterium]_brachy_group
OTU309	Chloroflexi	Thermomicrobia	JG30-KF-CM45
OTU118	Firmicutes	Clostridia	Clostridiales	Ruminococcaceae	g__Ruminococcus_1
OTU286	Bacteroidetes	Flavobacteriia	Flavobacteriales	Flavobacteriaceae	g__Flavobacterium
OTU287	Proteobacteria	Alphaproteobacteria	Caulobacterales	Caulobacteraceae	g__Brevundimonas
OTU284	Bacteroidetes	Sphingobacteriia	Sphingobacteriales	Sphingobacteriaceae	g__Sphingobacterium
OTU282	Actinobacteria	Actinobacteria	Propionibacteriales	Propionibacteriaceae	g__Microlunatus
OTU280	Proteobacteria	Alphaproteobacteria	Rhizobiales	Hyphomicrobiaceae	g__Devosia
OTU55	Proteobacteria	Gammaproteobacteria
OTU166	Proteobacteria	Alphaproteobacteria	DB1-14
OTU29	Firmicutes	Clostridia	Clostridiales	Lachnospiraceae
